# Supplementary material for: Estimating Copy-Number Proportions: The Comeback of Sanger Sequencing
Source: Genes (Basel). 2021 Feb 17;12(2):283. doi: 10.3390/genes12020283 (PMC7922598; doi:10.3390/genes12020283)
Supplement: Supplementary file 1 [file genes-12-00283-s001.zip]

Archive with 1 entries (1 files):
- genes-1112780-supplementary.ab1
